# Supplementary material for: MicroRNAs in Small Extracellular Vesicles Indicate Successful Embryo Implantation during Early Pregnancy
Source: Cells. 2020 Mar 6;9(3):645. doi: 10.3390/cells9030645 (PMC7140406; doi:10.3390/cells9030645)
Supplement: Supplementary file 1 [file cells-09-00645-s001.zip]

Archive with 5 entries (4 files):
- Supplementary material/
- Supplementary material/Supplementary Figures.docx
- Supplementary material/Table S1 .xlsx
- Supplementary material/Table S2.xlsx
- Supplementary material/Table S3.xlsx
