# Supplementary material for: MicroRNAs in Small Extracellular Vesicles Indicate Successful Embryo Implantation during Early Pregnancy
Source: Cells. 2020 Mar 6;9(3):645. doi: 10.3390/cells9030645 (PMC7140406; doi:10.3390/cells9030645)
Supplement: Supplementary file 1 [file cells-09-00645-s001.zip › Supplementary material/Table S1 .xlsx]

## Sheet: Sheet1
Table S1： Detailed results of top 400 DEGs in each chip （GSE111974, GSE103465, GSE26787, and GSE92324）
GSE111974	GSE103465	GSE26787	GSE92324
SNORD12C	CD55	PAEP	C15orf56
ENC1	C3	NKD2	KLK7
CNN1	DEPDC6	GPX3	MUCL1
PDZK1	PGK1	CCDC3	SCN1B
PENK	VCAN	DNER	HIST1H2BA
GLT1D1	GOLGA8A	CXCL14	PIKFYVE
HAPLN1	MTHFD1L	MUC16	PAK5
RSPO3	CDH13	INHBB	ZNF266
GJA1	PKDCC	AQP3	NBPF10
RAD51AP1	NNMT	CNN1	SCARNA14
CYS1	RIMKLB	RARRES1	KRTAP6-1
CDKN3	AGPAT5	CDA	TSPY26P
PAPSS2	NFKBIZ	ANKRD10-IT1	ST8SIA6
PPAPDC1A	ESYT1	ABLIM3	LCE3C
CTSL1P8	MALAT1	JAKMIP1	NLRP5
RBM3	FHDC1	SLC1A1	TM4SF4
C1orf229	GPR116	UNC5CL	HCG22
FOXB1	MAP3K5	LYPD3	GJB3
DOK5	SUN1	MFAP4	C5orf45
DKFZP547L112	YTHDC2	ADH1C	MIR643
SNORD30	TEP1	NRTN	RASGEF1C
TSPAN8	RP2	LEPREL2	GPR45
GAS1	ATP1B3	AOC3	ABCC11
FAM5B	BCL6	GAST	GP2
TOP2A	LYN	HLA-DQB1	BEND4
PCDH17	PYGL	OSMR	XDH
ALDH1A1	ATP13A3	THSD7A	COL4A6
SNORD76	IER3	CGREF1	CHST4
XLOC_013994	PON2	ANG	CTAG1A
XLOC_l2_001853	SNX14	CLEC2B	CTAGE1
FUS	DPH3	PTPRCAP	DEFB104B
CYP3A5	PPAPDC1B	GRIA1	ABCA12
VCAM1	HIATL1	TYMP	INTS6L
PRKAG1	PAWR	TNFRSF11B	TRIM60
ACTA2	ACTA2	TLE2	KRTAP22-1
CNIH	STAT6	RSPO3	NAA11
LIF	RUFY3	BCL2L10	FAM47B
TNFAIP6	FAM83H	DQ586822	ATP6V0A4
UGT1A6	HES6	SLC6A12	OR4F4
SLC1A1	OLFM4	HGF	OPRPN
AGT	PTPLA	IRX5	SLC24A4
XLOC_l2_007271	NDC80	NOS3	HPCAL4
XLOC_009080	TMEM70	TSPAN33	A2ML1
FANCD2	LBR	BATF3	SLC7A4
TMEM35	RAPGEF6	CLEC4E	FSCN3
MFAP4	ADPGK	ACVRL1	MIR184
BMPER	KLRC1	EDNRB	GPR52
FAM26F	RBM6	RNF126P1	S100Z
BST2	PNPT1	CYP11A1	NF2
AVP	TUBB6	CD1C	SPAG11B
AKR1B10	GUCY1B3	SGK223	ZNF665
SNORA71A	MARVELD3	TLN2	FRG2DP
KCNK2	DCAF13	ZNF34	CALCR
XLOC_014366	PFKP	SMYD4	CAPN6
LPCAT1	AGPAT6	FAIM3	EYA1
UCHL1	C20orf194	PSPH	OR2T29
OSTCP2	PCDHB2	TWIST2	LRRC26
SST	WDR73	PHF21A	OR13A1
NTRK2	TMEM138	CLSTN2	PASD1
CHST11	LAMA5	PGBD5	SDF4
CTHRC1	PPP1R3B	STX1A	TRPM6
OAS2	WDR59	CD38	CTAG2
MLPH	MUT	MMP7	GJB6
CAV2	TUBB2A	LRRCC1	GJB2
SLC43A3	SIPA1L2	SULT4A1	SNX16
INHBA	TMTC4	LY86	PHF24
ASPN	SLC8A1	IGFBP5	C3orf49
XLOC_010324	APOBEC3B	FAM167B	SUSD4
XLOC_l2_015397	LPCAT1	MYBPC3	KCNJ12
ATP8B5P	MAN1B1	SLC9B2	LINC01089
PRL	DEF8	RGS16	ALX3
SYT13	PIM1	CXCL13	WNK4
PITHD1	UBLCP1	STARD5	CAMK2B
XLOC_l2_015849	RRAS2	ZNF354B	KCNG1
FLRT3	GOPC	AC004692.5	ANP32D
GNG4	PUS7	AL590762.11	USP32P1
SNORA28	GRPEL1	SLC12A8	PLA2G4D
SNCA	BAZ1A	LINC00839	MIR216A
KIAA0226L	CEBPD	RP11-389C8.2	PIWIL2
DARC	WDR11	SH2D2A	SLC37A2
GBP1	RAP2C	LAMA4	C8orf74
SBSN	PCSK7	RBFOX1	ELAVL2
SNORD12	SRSF2	RP11-499E18.1	SGCD
PPARGC1A	RASA4	ACVR1B	GREM2
XLOC_008015	MCM3AP	CLDN8	NBPF15
ALOX5AP	ATL2	EFEMP1	VSNL1
EDNRB	CAV2	MAPK8IP2	SLC25A48
SUMO1P3	CCDC109B	PPP1R3E	PKHD1L1
CCL23	COG7	LRRC32	CNGA1
XLOC_l2_013390	TNFAIP2	MED9	SLC15A2
IL2RA	RHOQ	CDH13	FAM74A4
CD109	AGPS	IGLL3P	SNORD20
PCSK1N	DDX21	GLB1L2	CTNNA2
H19	SRSF5	ELOVL7	TMPRSS12
ADAMTS16	TEK	FRMD3	TNNC1
XLOC_l2_013080	PRPF39	LMCD1	CPB2
SNORD37	ZNF44	GAS1	MMP26
NCAM2	PIGR	HOTS	BPGM
RAB38	NCAPD3	HAND2	UGT2B28
CDH13	FAM65B	DEPDC1B	OPALIN
CKAP2L	PAN2	CYP27C1	SV2B
RRM2	ZBTB8OS	MRC2	CYP26A1
POSTN	CCNL1	GRIA3	AMER3
CXCL11	ZFP36	LHX6	FOLR1
GIMAP2	DOCK10	UHRF1	SMAGP
NAGA	DAZAP1	SHISA3	LOC100132111
CDC5L	DLAT	LINC01139	SPRY3
XLOC_001208	TBC1D8	IL17D	KCNF1
KCNAB3	TRA2A	NUPR1	SSX4
C20orf118	TCF7L2	NEFH	SORCS3
SGK223	FAM118A	SMTNL2	CDY1B
NKAIN1	C10orf137	DNAJC7	PRSS50
EFEMP1	TRNP1	TMEM37	FOXA1
RABGAP1L	ERBB3	GPR64	TMEM213
PGBD5	MAP3K4	AK025288	TMEM253
SFXN5	PRPF18	ARL9	SHISA8
S100A9	STAM	RASGRP2	B3GAT1
CA12	POLR1C	WHAMMP2	SNORD114-17
RGS20	PTP4A1	GALNT15	MAP2K6
F13A1	PLS3	FNDC4	FAM69C
ALG1	GPR180	ADM5	ASIC2
MINPP1	PWP1	ZNF616	DCAF13P3
PSMD14	TNRC18	CD300C	SORD
SNORA64	MPHOSPH6	DPYSL3	OPRK1
XLOC_005935	SR140	HSD3B7	TFPI2
KLRC3	HOXD3	LINC01341	BCL11B
ARHGEF26	CHD1	PGM5-AS1	GIPC2
XLOC_004956	KIAA0040	BMP6	NKPD1
MMRN1	NOP2	HPGDS	DNAH14
SCARF2	LSM5	GLIPR1	GAGE12C
CENPH	STARD3NL	C20orf166	PTGER1
SPATA21	ABHD13	ACTA2	SLC25A41
EPHA3	KNTC1	UGGT1	TESMIN
EOMES	KIN	PLEKHG2	CLDN22
PROM1	SLC4A7	CHST1	HCN2
CCNYL1	TAP2	RP11-214K3.19	EPO
BDKRB1	LACTB	ENO2	FSD1L
ZNF329	CYR61	UFSP1	DUOX1
VDAC3	CARS	PARVG	STXBP5L
SPC24	ARMC10	LINC00667	ROBO2
MYADM	EXOSC8	PRRT3	SLC16A6
SNORD59B	C8orf76	LMOD1	MPPED2
CDC25B	TRPC1	POP1	ERC2-IT1
SMTNL2	KIAA1407	ITGA2	SPINT3
KIR2DS2	OPA1	KIR2DL1	FXYD4
GPR68	CALML4	ANKS3	AGMAT
SPC25	MASTL	MELK	RGS9BP
BCL11B	ASS1	RBPMS-AS1	CAPSL
RAB32	DEGS1	CADPS2	OR2C1
SFRP1	WSB1	PIK3CD	SGTB
SUPT16H	NUMBL	SP5	LY6G5B
CES1	FNBP4	LYSMD4	SLC46A2
LINC00173	TMEM188	NUTM1	MGAM
TNC	VEZT	BAIAP2L1	PLA2G4F
BIN2	PLSCR1	CDCA5	DUOXA1
C20orf3	ADAMTS6	MYPOP	GLIS2
NNAT	CAPN2	ASPHD2	CABYR
XLOC_009382	SNRNP48	CSF3R	TMED6
ADAMTS4	EFEMP1	HAAO	RASSF10
KIFC1	C16orf87	GABRA2	P2RX2
STON1-GTF2A1L	TIAM1	SLC38A5	PTH2R
DHX9	SLC25A32	DNAJC22	MEGF10
MUC13	MARS	RUNX3	YWHAEP7
PARP8	DHRS3	MSRB3	PRAMEF22
EXO1	AMMECR1	PPP6R2	TFCP2L1
ADAM19	NID2	ENPEP	SNORA47
KDR	C1RL	IL18R1	DUSP9
BNC2	KIAA0182	ZNF696	IGSF9
GFRA1	FAM76B	RTEL1	HLA-DOB
SLC7A7	SAMSN1	C11orf97	USF3
HIST1H2BF	PAPSS2	CD40	PIK3C2G
COQ3	NSUN5P2	ZNF286A	MCCD1
XLOC_l2_011291	YIPF6	CHST6	NTN3
XLOC_011012	ID2	B4GALNT3	SERPINA5
KLHL13	BARD1	ADAMTS3	ALPL
GLIPR1	FBXW7	SLPI	LINC00052
SYT11	FAM149A	HPN	SERPINB9
EEF1A1	DCAF8	IGHM	GLYATL2
CDH3	C14orf45	LINC00092	MPZL2
CPVL	SETDB1	RASGRP1	TTYH2
CHI3L2	SNX24	GATA6	MAP2
STK19	CDK5RAP1	ADAMTS2	DEFB104A
LEFTY2	WDR19	TPM2	RBBP8NL
HNRNPAB	TBC1D19	SLC8A1	RNF126P1
PSG8	VKORC1L1	CCL8	NEUROG2
XLOC_009233	ATP2B4	CCDC85C	ZNF750
RPL7	UBE2H	ADCY4	INA
PARG	FASTKD1	POM121L9P	IRGQ
POLE2	ADCY9	SELL	C10orf82
MON1B	NAV3	IGLC1	ABCB9
TCP1	PYCR2	GBGT1	LCN12
BCL2L10	RGL3	RGS17	MYZAP
RNASE6	KLHL8	RPL32P3	C10orf99
SLC13A1	MAP3K12	TEX40	CCDC140
MLF1IP	HPS5	NSUN6	SLITRK5
FOXM1	CMTM7	MRAP2	NR4A2
FAM64A	GNL3L	AGPAT4	KCNN2
RASGRF1	SRSF1	ADAM19	SMIM24
JAKMIP2	WFS1	ZNF747	SOX7
FAT4	WBP4	RP3-406A7.7	SLC39A2
XLOC_l2_000657	DDX59	TAP2	DPP4
LENG9	FAM125A	XPNPEP3	SNAI1
AMD1	KIAA0020	TACC3	NANOGNB
DYTN	ZNF830	C17orf53	HDC
OR2M7	IGJ	DBP	SCGB1B2P
PGAM2	SLC6A13	TJP3	DOK5
XLOC_007085	IL4I1	SORT1	EPB41
ALCAM	CAMLG	HSD11B1	ADGRF1
SLC34A2	ST8SIA5	LAT2	SLC2A13
BDNF-AS1	PDCD1	HAPLN3	PDILT
XLOC_l2_011218	PLA2G7	IKBKE	UGT1A6
C10orf99	CD37	MARK1	KIR3DL2
LGR5	SIGLEC8	FZD5	CCDC148
LONRF3	KRTAP10-3	CHMP4B	DNAH12
MOB1A	CNTFR	SEMA4A	C4BPB
XLOC_004685	PLEKHA5	PIGT	AHCTF1
ABCG1	C11orf21	RCOR2	IGFBP1
XLOC_006935	EPHB1	FAM83F	CD226
SLC26A7	DEFA5	FSD1L	SLC16A7
SLC4A7	SAMD14	IGDCC3	POU2AF1
TCF7L1	DBNDD1	WDR31	LILRA2
MICALCL	PRSS38	CCNO	STAP1
MSLN	HMX1	CLGN	PHLDB2
SLC38A2	KRT4	KIAA1045	ITGB3
PRR15L	CACNG8	SPAG11A	NPM1
ST3GAL6	TOB2	LRRC36	BCL2L10
OVOL1	SEZ6	XAGE2	C4BPA
XLOC_003204	C1orf27	PRR15	THBD
ENTPD3	TMEM211	AKAP8L	FAM72D
SRRM4	FOXB2	DHRS7	HAPLN1
RAB11FIP4	PCTP	C1orf61	NDUFB4
GATA2	LARP4	ZBTB20-AS1	PHOX2B
ACTB	ANKRD2	C9orf72	PDE10A
PIWIL2	ZNF217	SERPINA9	GALNT15
XLOC_013475	HSPH1	PRKCQ	HAP1
NTRK3	RAD51L3	FAM179A	ARSB
HES5	PRCD	AOC4P	CATSPERB
FLJ42392	KCNG2	FAM83E	MUC16
LHFPL3	CA6	ATP11B	ACKR1
EVX1	UTF1	SMIM22	C2CD4A
MT1X	LIPE	ZNF385A	LY9
XLOC_l2_010601	UNCX	RAB27B	SLC1A1
RGS7BP	GAR1	RP11-134G8.8	C3
SLC43A1	ARHGAP4	U47924.27	ZNF205-AS1
SYT14	LOC100287042	DNAL1	C1QTNF8
NOS1	C1orf170	ZBTB18	SOX6
ZNF783	TMPRSS6	B3GNT4	KCNK2
CIZ1	CD7	ZDHHC1	EPHB2
MT1F	COX3	INPP5J	LAMB3
MIR205HG	SNORA12	MTG2	SLF2
AFF1	DEFB132	NDUFA7	NNMT
ABCA12	USH1C	CUEDC1	FGA
XLOC_006973	MST1	MFSD3	PICSAR
TMEM144	ALKBH5	CMYA5	FOXB1
ANKRD36B	RBBP5	HOXB3	MIR1236
PDZD8	CPAMD8	TESK2	ST6GALNAC5
HGD	FLJ36777	DES	ANKS1B
MPPED2	IGLL1	ABO	NCR3
CKMT2	DKKL1	DYNC2LI1	FAM135B
CABYR	GDF11	SYNJ2	ACOX1
CCDC71	PGC	C4orf19	TSPAN8
C15orf59	LSM11	PLCB1	PPARGC1A
ZBED2	TSC22D4	KCTD13	HCG4
HOXA6	PFN4	BET1L	CAMK4
ZBTB16	WDR52	EDA	DMD
FRYL	PTGES	C21orf2	PSG3
MED18	LOC100293612	HIST1H4I	TNFAIP8L2
MT1E	TBX6	CDH16	ANKLE1
WASF1	LOC100128644	TESC	SERPINB4
MCC	ALX4	CCNT1	HSPA6
KRT31	NCRNA00219	C11orf92	HOXD1
KCNC3	ZBTB20	CNDP2	ARSE
NCOA4	GSK3B	CDC42SE2	FRMD7
PTK6	ASPSCR1	CEL	GAST
XLOC_l2_013124	NECAB2	CEBPZOS	LIPC
NR4A2	KTN1	EFNA3	TCF21
MLL5	AQP1	ALDH1L2	SUCO
ZDHHC11	MYCN	CDX1	AVP
PLCXD3	SH3BP5L	TSC2	CD68
ROCK2	PRLH	ZNF710	TNFRSF6B
NLRP2	WNT10B	HS6ST1	KIAA1456
TNNT1	PCSK2	CBLN4	ADGRG3
CWH43	PRM3	TMEM100	WIPI2
MOGAT1	TPSD1	NOG	BMPER
GRHL2	LRP6	ZNF764	MIR182
WWC1	NOBOX	FAM110B	NTRK2
TMED6	SPTBN1	PNMT	FCRLA
KIAA1045	PTN	NEU4	CDA
TM4SF4	NEU4	HNRNPL	CAPN8
GMPR	EEF2	DHCR7	SLC15A1
SLC39A2	RETN	ZNF572	FXYD2
PAPOLA	LOC348120	STAC	FBXL3
PPP1R1A	CALML3	LRRC37A4P	CNN1
NUP153	INHA	ETV1	ACSM5
SLAIN1	NFE2L1	ZNF474	TAS2R5
TMEM61	FAM188B	WNK4	OR4C3
LRRC1	UBE2L3	NSG1	NOM1
PTGS1	C14orf37	CNGA1	CBFA2T3
KLHL31	PCM1	SAPCD2	COL22A1
HOXB8	IL9R	FGF6	MYO3A
GALNT10	NPB	GAMT	DHRS7C
IL1RN	SNORA3	GALNT18	PDZK1
C20orf96	NAB1	ATP6V1G2	C11orf16
FMO5	C14orf177	DAPP1	TTC36
MPZL2	SRPR	DUOX2	C16orf71
SPINT3	D2HGDH	GADD45G	HSFX1
STX19	SP9	IFT43	NXF2B
SOX7	DBP	KBTBD3	AKNAD1
FAM107B	BAT4	RASAL1	DNER
SCGB1D1	ARHGEF7	ERVMER34-1	DPP6
CNST	CAPN5	FOXP1-IT1	CYP3A5
CDC14A	EHMT1	FTX	ZPLD1
PRKAG2	C6orf106	TSEN54	OR51F2
CPT1A	HLA-DRB1	GLYATL2	XCL2
SERPINA4	LMTK3	ARHGAP33	OR1A1
PTGS2	C20orf200	TRAK1	CYP4F22
HSD11B2	TMEM176A	C10orf11	DEFB119
FAM110C	TBC1D16	CFTR	CA10
CHODL	NPM2	CHIA	AGAP3
RAB27B	ETV7	EDN3	RGS20
FOLR3	NUFIP1	GLDC	CIDEC
SLC25A29	GPR151	LACC1	AOX1
STEAP4	EMR2	RP11-250B2.6	AKR1B10
SULT1E1	TAF1D	RNASET2	DPCR1
ANK3	CSF3R	POU5F1B	TMEM92
PLA2G10	CAST	LINC00540	NRP2
NPR3	CLCN3	ILDR1	RBP4
SRRM2	GUSBP1	SLC39A2	THOC3
RNU105A	SLC17A4	TTC21A	CYTIP
ADAMTS8	OVOL2	PKIB	IL1R2
SIDT1	C2orf49	BEX1	HS6ST3
XLOC_000102	C20orf3	COL23A1	TAGAP
ALDH3B2	RCC2	DTNB	AOC1
SLC16A6	LRRC17	DOPEY2	MIR199A1
PLA2G4D	WASL	HMGCS1	IL12RB1
FAM155B	PCDHA4	CEP85	LYZL1
CES4A	KIAA0562	PRSS30P	ZC3H13
EDA	NARG2	ALPL	TMEM252
KRT8P12	HMGN3	ADM2	CXCL14
TTC21A	IRAK1BP1	ELP3	TTTY16
AIM1L	DIO2	PPAPDC1A	TUB
FAM150B	FLJ40448	NRXN3	VPS13D
HOMER2	CIR1	RP11-218F4.1	ZNF160
SMG5	C2orf56	CLIC3	CEP112
CAMP	RTF1	ANXA2P3	LINC01144
SOX6	PRSS12	EPPK1	NOX1
MCOLN2	LGR5	SH3RF2	SNORA51
1/2-SBSRNA4	TOP1	LCN12	CHRDL1
ZNF750	GLB1	CYP1A2	GPX3
TFPI2	SMC5	C15orf59	HABP2
BIRC3	NFIC	OR7A5	CPA4
LRRC26	HP1BP3	SLITRK5	FAM169B
FETUB	MTIF3	PPP1R1B	SPX
XLOC_009437	SECISBP2L	PCDH7	GPC3
APOL4	GOLIM4	SULT2B1	TRERF1
RBM47	RRP8	VEPH1	MTRR
XLOC_002010	RGS4	CBLN2	ABI2
ZC3H7B	TRAF3IP1	SH3D21	PAXIP1-AS2
SERPINA5	FAM63B	GAS2	MANSC4
ABO	FNDC5	CXCL1	PLA2G1B
SCGB1D2	GON4L	ERC1	ZNF443
FOLR1	BEND5	CPB2	FAM3D
SLC46A2	PHF14	HIST1H4H	TMEM102
PHF8	AKNAD1	GRP	HCRTR1
OPRK1	HIST1H4K	PIK3C2G	CFAP99
ATP12A	C20orf96	AQP9	SLC22A17
MUC1	PPIP5K2	CA4	SPOCD1
FAM107A	HLA-DQA1	SLC24A4	HSPA12A
SULT2B1	TCHP	SYNGAP1	MEI1
CBLC	POMZP3	SPINT3	FGB
RNF183	HOXD4	SPAG6	ANKRD55
EHF	PVRL3	EPHB3	DLGAP1-AS5
PDE6A	ESF1	ZNF750	CLPS
GP2	TYW1B	FAM46C	CREB5
SULT1C2P1	SNORA54	DEGS2	SPINK1
LCN12	TCOF1	FAM166B	PCED1B-AS1
MAP2K6	SAFB2	LPPR5	EP400NL
C19orf77	PHF2	HOXB-AS3	RPL22L1
MMP26	LOC728741	FAM132B	MIR2053
ENTPD8	C16orf88	CDC25A	MICAL3
XLOC_l2_014865	BOD1L	PRAME	ARHGAP11B
DUOXA1	FIP1L1	TNFSF11	MIR595
TFCP2L1	KIAA1731	COL9A2	TLR8
CDH16	PARD3	PLA2G4F	COL4A3
CLDN22	PLA2R1	PLD5	PAEP
FXYD4	NEDD9	SMIM24	TEX101
DUOX1	TFPI2	SHISA8	MIR7-2
ENPP3	POC1B	SUGP1	TM4SF19
CHST4	NSUN6	AX747630	MMP13
PART1	HOXA6	FAM124B	TMEM151A
XDH	PKNOX1	IL1RN	MAP9
PNMT	KIAA1143	NUDT18	WBSCR28
CLDN24	CWF19L2	SERPINA4	FAM151A
SCGB1D4	ADAL	BAIAP2	KERA
TNNC1	RBM25	NLRP5	GALR1
TRPM6	PPP4R2	SLC7A1	ROPN1B
PKHD1L1	NAV2	KMO	COMP
SLC39A14	DNMT1	XDH	LOC441601
CAPN6	CCDC34	TM4SF4	CSF3R
SLC7A4	SNORD89	PART1	GAL3ST3
