# Supplementary material for: MicroRNAs in Small Extracellular Vesicles Indicate Successful Embryo Implantation during Early Pregnancy
Source: Cells. 2020 Mar 6;9(3):645. doi: 10.3390/cells9030645 (PMC7140406; doi:10.3390/cells9030645)
Supplement: Supplementary file 1 [file cells-09-00645-s001.zip › Supplementary material/Table S2.xlsx]

## Sheet: Sheet1
Table S2: The detail information of the top28 predicted miRNAs in each database
miRNABase	miRDIP	miRWalk	miRSearch	TargetScan
hsa-miR-130b-3p	hsa-miR-449a	hsa-miR-26a-5p	hsa-miR-148a-3p	hsa-miR-505-3p.2
hsa-miR-183-5p	hsa-miR-33a-5p	hsa-let-7b-5p	hsa-miR-183-5p	hsa-miR-33a-5p
hsa-miR-34a-5p	hsa-miR-34a-5p	hsa-miR-216a-3p	hsa-miR-34a-5p	hsa-miR-33b-5p
hsa-miR-148a-3p	hsa-miR-449b-5p	hsa-miR-23a-5p	hsa-miR-1204	hsa-miR-148a-3p
hsa-miR-5680	hsa-miR-34c-5p	hsa-miR-187-3p	hsa-miR-3180	hsa-miR-148b-3p
hsa-miR-5692a	hsa-miR-495-3p	hsa-miR-22-5p	hsa-miR-3180-3p	hsa-miR-152-3p
hsa-miR-505-3p	hsa-miR-152-3p	hsa-miR-21-3p	hsa-miR-3196	hsa-miR-34a-5p
hsa-miR-3678-3p	hsa-miR-148a-3p	hsa-miR-93-3p	hsa-miR-3714	hsa-miR-449b-5p
hsa-miR-539-3p	hsa-miR-148b-3p	hsa-miR-212-5p	hsa-miR-4313	hsa-miR-34c-5p
hsa-miR-485-3p	hsa-miR-33b-5p	hsa-miR-10a-5p	hsa-miR-4764-5p	hsa-miR-449a
hsa-miR-548au-3p	hsa-miR-124-3p	hsa-miR-149-5p	hsa-miR-4796-5p	hsa-miR-374c-5p
hsa-miR-2467-3p	hsa-miR-506-3p	hsa-miR-133a-3p	hsa-miR-6753-5p	hsa-miR-655-3p
hsa-miR-208b-5p	hsa-miR-381-3p	hsa-miR-221-5p	hsa-miR-6793-3p	hsa-miR-495-3p
hsa-miR-208a-5p	hsa-miR-655-3p	hsa-miR-219a-1-3p	hsa-miR-6793-5p	hsa-miR-5688
hsa-miR-942-3p	hsa-miR-300	hsa-miR-128-2-5p	hsa-miR-6798-5p	hsa-miR-381-3p
hsa-miR-4802-3p	hsa-miR-3163	hsa-miR-212-5p	hsa-miR-6816-5p	hsa-miR-300
hsa-miR-495-5p	hsa-miR-493-5p	hsa-miR-125b-1-3p	hsa-miR-3065-3p	hsa-miR-340-5p
hsa-miR-449b-5p	hsa-miR-374c-5p	hsa-miR-93-3p	hsa-miR-34c-5p	hsa-miR-493-5p
hsa-miR-34c-5p	hsa-miR-524-5p	hsa-miR-187-3p	hsa-miR-365a-5p	hsa-miR-124-3p.2
hsa-miR-449a	hsa-miR-548c-3p	hsa-let-7b-5p	hsa-miR-365b-5p	hsa-miR-506-3p
hsa-miR-152-3p	hsa-miR-548k	hsa-miR-34c-5p	hsa-miR-4320	hsa-miR-124-3p.1
hsa-miR-148b-3p	hsa-miR-193a-3p	hsa-miR-133a-3p	hsa-miR-4486
hsa-miR-33b-5p	hsa-miR-485-3p	hsa-miR-23b-5p	hsa-miR-449a
hsa-miR-33a-5p	hsa-miR-193b-3p	hsa-miR-93-3p	hsa-miR-449b-5p
hsa-miR-4639-5p	hsa-miR-340-5p	hsa-miR-151a-3p	hsa-miR-449c-5p
hsa-miR-383-5p	hsa-miR-582-3p	hsa-miR-221-5p	hsa-miR-5088-3p
hsa-miR-203a-3p	hsa-miR-5688	hsa-miR-128-1-5p	hsa-miR-548au-3p
hsa-miR-759	hsa-miR-520d-5p	hsa-miR-133b	hsa-miR-6734-3p
