# Supplementary material for: MicroRNAs in Small Extracellular Vesicles Indicate Successful Embryo Implantation during Early Pregnancy
Source: Cells. 2020 Mar 6;9(3):645. doi: 10.3390/cells9030645 (PMC7140406; doi:10.3390/cells9030645)
Supplement: Supplementary file 1 [file cells-09-00645-s001.zip › Supplementary material/Table S3.xlsx]

## Sheet: Sheet1
Table S3：The specific expression data of GAS1 and miR-34c-5p
GAS1-GSE103465	fertile	6.93366	6.4794	6.16435
	imlatF	5.80065	5.00398	5.68884
GAS1-GSE111974	fertile	10.1138	12.4854	11.5037	8.68665	9.64112	11.4709	10.8651	9.98472	10.745	10.268	11.0932	11.8133	9.20604	12.2455	12.1899	9.02989	9.66694	11.5466	9.26781	12.2108	9.64271	9.89499	10.4763	12.029
	imlatF	10.145	9.03997	9.32416	10.598	7.74542	8.78177	9.40642	11.157	10.4599	11.1917	9.21356	9.0353	7.09188	8.99626	8.52011	8.11095	8.61182	9.34017	7.32071	11.1403	9.45615	7.70734	9.30808	8.77354
GAS1-GSE26787	fertile	4.63427	3.97338	5.49369	3.66999	4.75515
	imlatF	2.54422	2.51992	3.81948	2.52723	2.52561
GAS1-GSE92324	fertile	0.68365	3.38929	0.942758	1.3147	5.47904	3.69902	5.56342	2.07954
	imlatF	0.842824	0.344267	0.712996	0.667729	0.301642	0.554775	0.942956	0.940278	1.11027	0.562055
has-miR-34c-5p-GEO71332	fertile	1.01627	1.41464	0.282495	0.195647	1.04608
	imlatF	1.42068	3.3833	1.94022	2.95789	1.1001
